# Supplementary material for: The Genomic-Driven Discovery of Glutarimide-Containing Derivatives from Burkholderia gladioli
Source: Molecules. 2023 Oct 5;28(19):6937. doi: 10.3390/molecules28196937 (PMC10574677; doi:10.3390/molecules28196937)
Supplement: Supplementary file 1 [file molecules-28-06937-s001.zip]

Archive with 1 entries (1 files):
- molecules-2568878-supplementary.pdf
